# Supplementary material for: A pilot cohort study assessing the feasibility of complete revascularization with balloon pulmonary angioplasty for chronic thromboembolic pulmonary hypertension
Source: PLoS One. 2021 Jul 16;16(7):e0254770. doi: 10.1371/journal.pone.0254770 (PMC8284645; doi:10.1371/journal.pone.0254770)
Supplement: S1 Dataset — (XLSX) [file pone.0254770.s001.xlsx]

## Sheet: Primary endpoint N=42
CTEPH Case no.	Post PEA	age	sex	pre Hb	preBNP	pre eGFR	pre Cre	pre PaO2 ABG(RA)	pre6MWD restSpO2	pre 6MWD minSpO2	pre 6MWD	pre HR	pre mRAP	pre sPAP	pre dPAP	pre mPAP	pre mPCWP	pre sBP	pre dBP	pre SvO2	pre CO_T_	pre CI_T_	pre PVR_T_	pre WHO_FC	HOT	preERA	pre PDEi	pre PG I2	pre sGCs	pre PaO2 ABG(RA)	PH relief phse PaO2 ABG RA	Final PaO2 ABG RA	pre 6MWD	PH relief phase 6MWD RA	Final 6MWD RA	pre 6MWD minSpO2	PH relief phase 6MWD minSpO2	Final 6MWD minSpO2	pre6MWD restSpO2	PH relief phase 6MWD restSpO2	Final 6MWD restSpO2	HOT	PH relief phase HOT	Final HOT	preERA	PH relief phaseERA	Post BPA ERA	pre PDEi	PH relief phase PDEi
1	0	48	1	10.5	18.6	89	0.56	72.6	98	89	480	60	7	51	15	32	13	100	70	65	3.37	2.17	451.039	2	0	0	0	0	0	72.6	83.2	88.1	480	461	545	89	92	90	98	98	98	0	0	0	0	0	0	0	0
2	0	69	1	12.7	12.5	58.3	0.75	49.4	93	90	252	76	5	41	20	28	10	130	72	70	5.36	3.42	268.657	2	1	0	0	0	0	49.4	60.7	76.4	252	320	385	90	91	92	93	95	96	1	1	0	0	0	0	0	0
3	0	75	0	12.8	33.7	51.7	1.08	69.6	95	89	490	69	0	63	10	34	8	125	76	65	4.33	2.95	480.37	2	0	0	0	0	0	69.6	80.9	81.9	490	457	465	89	92	94	95	96	96	0	0	0	0	0	0	0	0
4	0	76	1	12	65.3	38.5	1.07	68.2	96	87	300	58	3	52	16	28	7	117	67	58	3.17	2.45	529.968	2	1	0	0	0	0	68.2	53.8	66	300	308	345	87	88	94	96	99	96	1	1	0	0	0	0	0	0
5	0	71	1	13.7	155	68.7	0.64	48.6	93	88	355	92	3	68	24	42	4	124	76	58	4.11	2.83	739.659	3	0	1	0	0	0	48.6	51.9	98.6	355	380	460	88	90	94	93	94	96	0	0	0	1	0	0	0	0
6	0	73	1	13.7	11	60	0.72	55.5	95	84	374	98	7	48	21	31	11	112	63	60	3.56	2.3	449.438	2	1	0	0	0	0	55.5	73.7	73.5	374	378	390	84	75	89	95	96	98	1	1	0	0	0	0	0	0
7	0	57	1	13.4	6.3	63.3	0.73	56	95	81	311	80	1	54	19	33	5	112	68	57	5.77	3.45	388.215	3	1	1	1	1	0	56	57.7	82.3	311	413	420	81	81	90	95	95	97	1	1	0	1	1	0	1	1
8	1	75	1	12.7	28.5	63.4	0.68	58	93	86	368	68	7	70	19	40	12	115	73	66	3.48	2.57	643.678	2	1	1	0	0	0	58	66.4	68.2	368	345	470	86	78	84	93	95	94	1	1	1	1	1	0	0	0
9	0	70	1	11	26.3	90.3	0.5	49.1	88	77	290	74	1	52	12	28	5	142	80	58	5.89	4.17	312.394	2	1	1	1	0	0	49.1	51.9	87.9	290	340	505	77	80	90	88	90	98	1	1	0	1	1	0	1	1
10	0	77	1	14.7	16.9	53.4	0.79	55	93	82	235	63	5	48	22	33	7	140	83	66	4.28	3.26	485.981	2	0	0	0	0	0	55	62.9	85.1	235	295	265	82	85	90	93	95	95	0	0	0	0	0	0	0	0
11	0	81	1	8.6	53.4	62.9	0.67	73	96	91	235	54	4	61	11	30	9	157	85	62	4.84	3.43	347.107	2	0	1	0	0	1	73	69.6	84.1	235	225	240	91	91	95	96	97	98	0	0	0	1	0	0	0	0
12	0	59	0	13.9	46.6	5.4	9.04	62.4	95	92	275	51	6	58	12	30	5	124	64	74	5.27	3.05	379.507	2	0	0	0	0	0	62.4	84.1	74.6	275	300	330	92	92	92	95	95	96	0	0	0	0	0	0	0	0
13	0	65	1	13.9	453.9	56	0.79	54.2	94	80	195	73	7	68	17	37	3	106	64	54	3.06	2.34	888.889	3	0	0	0	0	0	54.2	67.2	75.1	195	365	430	80	88	90	94	96	95	0	0	0	0	0	0	0	0
14	0	63	1	11.3	217	28.1	1.5	48.1	97	84	230	80	7	77	21	39	10	118	90	51	4.5	3.05	515.556	3	1	1	1	0	0	48.1	59.6	61.3	230	272	295	84	92	87	97	98	98	1	1	1	1	1	0	1	1
15	0	74	0	12.8	21.4	57.1	0.99	60.9	97	89	160	70	6	60	32	41	13	129	80	65	5.65	6.4	396.46	3	1	0	0	0	1	60.9	77.4	90.3	160	235	295	89	92	92	97	98	96	1	1	0	0	0	0	0	0
16	0	80	1	11	8.9	57.5	0.73	45.7	92	77	165	93	7	76	23	39	11	159	72	70	8.33	5.35	268.908	3	1	0	0	0	0	45.7	52.3	77.2	165	195	271	77	77	90	92	92	96	1	1	0	0	0	0	0	0
17	0	78	0	10.6	65.1	28.1	1.86	63.3	98	86	410	78	8	65	15	31	13	133	66	63	7.05	3.64	204.255	2	0	0	0	0	0	63.3	71.6	89.2	410	415	413	86	90	95	98	95	97	0	0	0	0	0	0	0	0
18	0	50	1	13.1	42.9	79.1	0.62	56.8	95	89	385	51	9	61	29	39	13	124	74	65	6.33	3.74	328.594	2	0	0	0	0	1	56.8	74.1	65.2	385	485	645	89	85	89	95	96	96	0	0	0	0	0	0	0	0
19	0	30	0	15.5	11.4	75.6	0.97	74.8	96	88	480	65	8	54	17	32	12	142	90	73	7.12	3.7	224.719	2	0	0	0	0	0	74.8	83	95.1	480	540	530	88	93	93	96	96	97	0	0	0	0	0	0	0	0
20	0	64	0	16.2	13.2	53.5	1.09	65	96	92	435	76	4	63	17	36	10	140	81	70	6.14	3.1	338.762	2	0	0	0	0	0	65	79	92.5	435	450	510	92	93	91	96	96	98	0	0	0	0	0	0	0	0
21	0	67	0	12.1	5.8	52.3	1.1	61.1	96	88	415	70	5	47	16	29	9	126	74	67	6.62	3.65	241.692	2	0	0	0	0	0	61.1	64.6	70.7	415	480	460	88	91	94	96	96	96	0	0	0	0	0	0	0	0
22	0	41	1	14	18	97	0.54	60	96	89	505	66	9	66	20	37	11	127	79	71	6.38	3.53	326.019	2	0	0	0	0	1	60	70.8	89.8	505	510	550	89	90	89	96	97	96	0	0	0	0	0	0	0	0
23	0	61	0	16.3	27	66.8	0.9	80.4	97	94	480	62	6	52	15	31	12	160	99	76	6.4	3.77	237.5	2	0	0	0	0	0	80.4	88.2	85.1	480	495	465	94	95	93	97	98	96	0	0	0	0	0	0	0	0
24	0	77	0	13.9	65.5	51.4	1.08	68.7	95	77	535	79	4	58	17	31	7	188	105	69	6.2	3.85	309.677	2	0	0	0	0	0	68.7	67.6	89.1	535	400	525	77	87	86	95	95	97	0	0	0	0	0	0	0	0
25	0	76	1	8	307.5	52.9	0.8	57.4	93	73	160	61	4	72	19	37	7	124	71	56	4.71	3.59	509.554	3	0	0	0	1	0	57.4	68.7	77.9	160	450	440	73	87	89	93	96	96	0	0	0	0	0	0	0	0
26	0	63.1	0	13.4	244	30.4	1.84	54	81	81	0	83	18	92	35	52	12	149	43	47	5.02	2.75	637.45	4	0	0	0	0	1	54	77.3	79.7	0	420	465	81	92	88	81	97	96	0	0	0	0	0	0	0	0
27	0	69	1	14.4	26.5	62.9	0.7	53.5	95	88	460	61	4	44	16	28	10	104	67	57	4.84	3.05	297.521	2	0	0	0	0	0	53.5	65.8	67.9	460	445	540	88	90	90	95	98	96	0	0	0	0	0	0	0	0
28	0	67	1	14.3	17.6	66.4	0.67	66.3	94	86	395	68	4	57	18	33	9	135	73	74	5.38	3.63	356.877	3	0	1	0	0	1	66.3	74.2	84.7	395	420	540	86	87	90	94	96	98	0	0	0	1	1	0	0	0
29	0	75	1	11.6	186	42.9	0.97	64	93	88	320	57	1	85	19	42	6	166	62	66.2	5.03	3.54	572.565	3	0	0	0	0	1	64	68.7	72.2	320	370	390	88	84	91	93	93	97	0	0	0	0	0	0	0	0
30	0	57	1	15.5	96.4	43	1.04	64	94	85	455	66	7	68	20	36	9	140	93	64.7	4.13	2.29	523.002	2	0	0	0	0	1	64	70	81.3	455	530	611	85	82	86	94	95	98	0	0	0	0	0	0	0	0
31	0	73	1	11.9	75.7	43	0.97	49.8	96	87	416	68	2	63	11	32	6	100	54	64.6	3.75	2.78	554.667	2	0	1	0	0	1	49.8	80	77.5	416	410	485	87	89	96	96	95	99	0	0	0	1	0	0	0	0
32	0	60	0	12.8	321	55.7	1.07	64.6	97	91	400	73	5	69	22	40	8	162	103	48	5.6	3.5	457.143	2	0	0	0	0	1	64.6	65.9	88.9	400	460	657	91	92	93	97	97	98	0	0	0	0	0	0	0	0
33	0	74	1	13.7	826.8	49.2	0.86	51	92	88	420	80	2	123	27	68	5	148	95	47	4.19	3.31	1202.86	3	0	0	0	0	1	51	64.9	73.9	420	450	562	88	84	92	92	97	98	0	0	0	0	0	0	0	0
34	0	56	0	14.4	807	54.9	1.11	58.3	94	92	180	77	14	71	29	44	8	125	88	42	4.59	2.24	627.451	3	0	0	0	0	1	58.3	75.4	73.3	180	525	570	92	93	95	94	96	98	0	0	0	0	0	0	0	0
35	0	68	1	11.4	142	66.2	0.67	57.9	95	71	525	67	4	79	25	44	10	98	64	58	3.7	2.58	735.135	3	0	0	0	0	1	57.9	70.1	77.1	525	565	530	71	83	96	95	97	98	0	0	0	0	0	0	0	0
36	0	65	1	13.4	26.7	57.6	0.77	64.2	96	86	450	59	5	60	16	31	10	123	82	57	3.62	2.66	464.088	2	0	0	0	0	0	64.2	83.1	96.6	450	500	535	86	87	87	96	98	98	0	0	0	0	0	0	0	0
37	0	47	1	11.9	41.3	66.4	0.74	54	95	88	315	65	6	68	23	40	12	124	79	53	5.24	3.39	427.481	3	0	0	0	0	1	54	58.7	84.8	315	338	360	88	91	92	95	99	97	0	0	0	0	0	0	0	0
38	0	76	1	13	50.2	73.8	0.59	61.3	95	87	420	66	4	67	17	34	9	149	74	60	4.46	3.38	448.43	2	0	0	0	0	0	61.3	74.3	74.5	420	420	470	87	87	93	95	95	98	0	0	0	0	0	0	0	0
39	0	84	1	13.6	49.8	42.1	0.96	44.4	87	62	285	93	2	81	34	53	5	153	79	44	4.28	3.21	897.196	3	1	0	0	0	0	44.4	57	68.9	285	375	359	62	84	94	87	97	98	1	1	0	0	0	0	0	0
40	0	78	1	12.9	46	75.6	0.57	47.6	87	69	120	75	6	92	32	53	11	145	76	46	6.04	4.1	556.291	3	1	1	0	0	1	47.6	52.9	64.4	120	377	360	69	71	79	87	94	98	1	1	1	1	0	0	0	0
41	0	83	1	14.1	218	68	0.62	51.8	94	84	340	87	3	93	20	47	5	139	84	57	3.55	2.55	946.479	3	0	0	0	1	0	51.8	66.4	76.4	340	315	450	84	86	91	94	95	96	0	0	0	0	0	0	0	0
42	0	70	1	14.8	292	56.9	0.76	65.5	96	78	510	85	0	98	26	51	5	130	79	69	4.95	3.64	743.434	3	0	0	0	0	1	65.5	73.2	93.7	510	550	530	78	74	87	96	95	98	0	0	0	0	0	0	0	0
[truncated: 54 more columns]

## Sheet: Secondary endpoint N=157
Session order	BPA with PH	Total Session No.	Contrast volume	fluoroscopy time	procedure time	radiation dose_F	radiation dose_L	radiation dose total	Total Segment	Total subseg	Total vessel No.	X_p opacity	CT opacity pulmonary injury	CT opacity type	bloody sputum	significant depression of SpO2	wire perforation	GW injury	GW	over dilatation	over injection pressure	medication	conservative	_guid_and_balloon	guiding wedge	balloon occlusion	balloon occulusion or catheter wedge	coiil embolization	spongel	Recognition	Any	NPPV	rA1	rA1 type	rA2	rA2 type	rA3	rA3 type	rA4	rA4 type	rA5	rA5 type	rA6	rA6 type	rA7	rA7 type	rA8	rA8 type	rA9
2	0	2	285	72.4	195	295	1894	2189	6	9	11	0	0	0	0	0	0	0	0	0	0	0	0	0	0	0	0	0	0	0	0	0	1	1	1	2	0		0		0		1	1	0		0		0
2	0	2	270	120	245	139	612	751	7	12	15	0	1	0	0	0	0	1	1	1	0		0				0		0	0	0	0							1	4
2	0	3	175	71	200	96	392	488	5	6	12	0	1	0	0	0	1	1	1	0	0	0	0	0	0	0	0	0	1	1	1	0	0		0		0	0	0	0	0		0		0		0		0
2	0	3	230	89	200	754	290	1044	7	11	13	0	1	0	0	0	0	0	0	1	0	0	0	0	0	0	0	0	0	0	0	0	1	2	1	2	0		0		0		0		0		0		0
2	0	3	170	77.7	180	87	138	225	3	3	3	0	0	0	0	0	0	0	0	0	0	0	0	0	0	0	0	0	0	0	0	0	1	2	0		0		1	2	0		0		0		0		0
2	0	3	270	87	235	104	828	932	10	15	16	1	1	0	0	0	0	1	1	0	0	0	0	0	1	0	1	0	0	1	1	0	1	1	0		0		0		1	2	1	2	0	0	1	4	1
2	0	3	280	89.5	210	168	958	1126	8	10	10	0	0	0	0	0	0	0	0	0	0	0	0	0	0	0	0	0	0	0	0	0	0		0		1	1	0		0		1	1	0		1	2	1
2	0	3	125	77.1	200	284	861	1145	2	4	4	0	1	0	0	0	0	1	1	0	0	0	0	0	0	0	0	0	0	0	0	0	0		0		0		0		0		0		0		0		1
2	0	3	200	95	210	337	961	1298	7	15	17	0	1	0	0	0	0	1	1	0	0	0	0	0	0	0	0	0	0	0	0	0	0		1	2	1	3	0		0		1	2	0		0		0
2	0	3	270	107.5	250	528	1411	1939	6	15	17	0	0	0	0	0	0	1	1	0	0	0	0	0	0	1	1	0	0	1	1	0	0		0		0		0		0		0		0		0		0
2	0	3	280	107	230	285	82	367	5	10	17	0	0	0	0	0	0	0	0	0	0		0				0		0	0	0	0
2	0	3	280	110	220	271	1041	1312	7	14	20	0	0	0	0	0	0	0	0	0	0	0	0	0	0	0	0	0	0	0	0	0	0		0		0		0		0		1	2	0		0		0
2	0	3	280	110	210	403	1746	2149	10	20	26	0	0	0	0	0	0	1	1	0	0	0	0	0	0	0	0	0	0	0	0	0	0		1	2	0		0		0		1	2	0		0		0
2	0	3	265	113.8	220	78	413	491	12	24	24	0	1	0	0	0	0	1	1	0	0	0	0	0	0	0	0	0	0	0	0	0	0		0		0		0		1	3	0		0		1	2	1
2	0	3	280	99.4	190	392	1269	1661	6	10	15	0	1	0	1	0	1	1	1	0	0	0	0	1	0	1	1	0	0	1	1	0	0		0	0	0		0		0		1	2	0		0		0
2	0	3	350	129.6	210	1054		1054	7	12	18	0	1	0	0	0	0	1	1	0	0	0	0	0	0	0	0	0	0	0	0	0	0		0		0		0		1	2	0		0		0		0
2	0	3	315	116.6	293	1837	0	1837	6	10	14	0	1	0	0	0	0	1	1	0	0	0	0	0	0	0	0	0	0	0	0	0	0		1	2	0		1	2	1	2	0		0		0		1
2	0	3	265	139.2	240	244	649	893	11	21	28	0	1	0	0	0	0	1	1	0	0	0	1	0	0	0	0	0	0	1	0	0	0		1	2	0		0		1	2	1	2	0		0		0
2	0	3	230	134	215	172	558	730	9	16	18	0	1	0	0	0	0	0	0	1	0	0	0	0	0	0	0	0	0	0	0	0	1	2	1	1	1	1	1	1	1	1	1	2	0		1	1	1
2	0	3	275	114.2	255	202	305	507	7	13	16	0	1	0	1	1	1	0	1	0	0	0	0	0	0	0	0	0	1	1	1	0	0
2	0	4	160	86.3	190	158	404	562	5	10	14	0	1	0	0	0	0	1	1	0	0	0	0	0	0	0	0	0	0	0	0	0	0	0	0	0	0		0		0	0	0	0	0	0	0	0	0
2	0	4	255	79.5	210	222	674	896	5	10	10	0	0	0	0	0	0	0	0	0	0	0	0	0	0	0	0	0	0	0	0	0	0		0		0		0		0		0		1	2	0		0
2	0	4	280	76.3	240	388	802	1190	5	8	12	0	1	0	1	1	0	1	1	0	0	0	0	0	0	0	0	0	1	1	1	0	0		0		0		0		0		0		0		0		0
2	0	4	235	83.8	190	321	2293	2614	4	5	5	0	0	0	0	0	0	0	0	0	0	0	0	0	0	0	0	0	0	0	0	0	1	1	1	1	1	1	0		0	4	0		0	0	0		0
2	0	4	315	103.1	220	284	1093	1377	8	21	28	0	1	0	0	0	0	1	1	0	0	0	0	0	0	1	1	0	0	1	1	0	0		0		0		0		0		0		0		0		0
2	0	4	290	97.2	190	162	508	670	9	24	29	0	0	0	1	0	0	1	1	0	0	0	0	0	0	0	0	0	0	0	0	0	0		0		0		0		0		0		0		0		0
2	0	4	280	111	210	229	389	618	7	17	19	1	1	0	0	0	0	1	1	0	0	0	1	0	0	0	0	0	0	1	0	0	0		0		0
2	0	4	295	158.4	200	295	1374	1669	6	12	23	0	1	1	0	0	0	1	1	0	0	0	0				0		0	0	0	0
2	0	4	235	124.7	170	158	1102	1260	8	13	13	1	1	0	0	0	1	0	1	0	0	0	0	0	0	0	0	0	0	0	0	0								4									1
2	0	4	220	69.7	165	177	665	842	7	13	15	0	1	0	0	0	0	1	1	0	0	0	0	0	0	1	1	0	0	1	1	0
2	0	4	180	72	150	207	502	709	7	11	15	1	1	0	1	1	0	0	0	1	0	0	0	0	0	1	1	0	0	1	1	0
2	0	5	230	71	205	400	657	1057	6	12	17	0	1	0	0	0	1	1	1	0	0	0	0	0	0	0	0	0	1	1	1	0	0		0		0		0		0		0		0		1	1	1
3	0	3	210	85.2	205	111	435	546	9	16	20	0	0	0	0	0	0	0	0	0	0	0	0	0	0	0	0	0	0	0	0	0	0		1	3	0		0		0		1	1	1	2	1	3	1
3	0	3	210	70.5	170	230	1224	1454	5	9	9	0	1	0	0	0	0	0	0	1	0	0	0	0	0	0	0	0	0	0	0	0	1	1	1	2	0		0	0	0		0		0		1	2	1
3	0	3	235	96.7	230	130	811	941	3	4	4	0	0	0	0	0	0	0	0	0	0	0	0	0	0	0	0	0	0	0	0	0	0		0		0	4	0		0		0		0		1	1	0
3	0	3	95	62	190	41	334	375	4	4	4	0	1	0	0	0	1	1	1	0	0	0	0	0	1	0	1	0	0	1	1	0	0		0		0		0		1	1	0		0		1	4	1
3	0	3	280	104	230	304	1123	1427	7	8	9	0	0	0	0	0	0	0	0	0	0	0	0	0	0	0	0	0	0	0	0	0	0		0		0		0		0		0		1		1		1
3	0	3	260	128	230	443	1587	2030	5	7	9	0	0	0	0	0	0	0	0	0	0	0	0	0	0	0	0	0	0	0	0	0	0		0		0		0		0		0		0		0		0
3	0	3	175	131.3	240	392	710	1102	10	17	18	0	1	0	0	0	0	1	1	0	0	0	0	0	0	0	0	0	0	0	0	0	0		0		0		0		0		1	2	1	2	1	2	1
3	0	3	330	134	250	373	1852	2225	10	13	21	0	0	0	0	0	0	0	0	0	0		0				0		0	0	0	0			1	3	1	2											1
3	0	3	280	114	230	312	1657	1969	9	21	26	0	1	0	1	0	0	0	0	1	0	0	0	0	0	0	0	0	0	0	0	0	1	2	1	2	1	1	1	1	1	2	0		0		1	2	1
3	0	3	280	96.3	230	333	1379	1712	13	23	26	0	1	0	0	0	0	1	1	1	0	0	0	0	0	0	0	0	0	0	0	0	1	2	1	2	1	3	1	2	0		1	2	1	2	1	2	0
3	0	3	280	85.5	165	100	266	366	12	21	24	0	1	0	0	0	0	1	1	0	0	0	0	0	0	0	0	0	0	0	0	0	0		1	2	1	1	0		1	1	0		0		1	2	1
3	0	3	270	114	200	413	1244	1657	6	8	14	0	0	0	0	0	0	0	0	0	0	0	0	0	0	0	0	0	0	0	0	0	0		0	0	0		1	2	0		1	2	0		0		0
3	0	3	400	128.5	230	723		723	15	26	26	0	1	0	1	0	1	1	1	0	0	0	0	0	0	0	0	0	0	0	0	0	1	2	1	2	1	2	1	2	1	2	0		1	2	1	442	1
3	0	3	290	86.3	257	1803		1803	8	13	17	0	1	0	0	0	0	1	1	0	0	0	0	0	0	0	0	0	0	0	0	0	0		0		0		0		0		1	2	0		0		0
3	0	3	175	100	190	140	526	666	8	13	17	0	0	0	0	0	0	0	0	0	0		0				0		0	0	0	0	1	3	1	1	1	1	0		1	1	0		1	2	1	2	1
3	0	3	110	112.2	165	214	357	571	6	8	14	0	0	0	0	0	0	0	0	0	0	0	0	0	0	0	0	0	0	0	0	0	0		0		0		1	1	1	2	1	2	0		0		0
3	0	3	265	78.6	300	116	323	439	12	19	23	1	1	0	1	1	1	0	1	0	0	0	0	0	0	1	1	0	1	1	1	1	0						1	2	1	2			1	2	1	2	1
3	0	3	245	89.8	185	240	1676	1916	4	7	7	0	1	0	0	0	0	0	0	1	0	0	0	0	0	0	0	0	0	0	0	0	0		0		0		0		0			0	0		0		0
3	0	3	285	144	324	1317	0	1317	10	22	28	0	0	0	0	0	0	0	0	0	0	0	0	0	0	0	0	0	0	0	0	0	1	2	1	2	1	2	0		1	2	1	2	1	2	1	2	0
3	0	4	251	104	245	228	263	491	7	15	17	1	1	0	1	0	0	1	1	0	0	0	0	0	0	1	1	0	1	1	1	0	0		1	2	1	2	0		1	2	0		1	2	1	2	1
3	0	4	285	95	230	130	544	674	7	13	15	0	0	0	0	0	0	0	0	0	0	0	0	0	0	0	0	0	0	0	0	0	0		0		1	2	1	2	0		1	2	1	2	1	2	1
3	0	4	335	99.1	245	201	1093	1294	4	8	14	0	0	0	0	0	0	0	0	0	0	0	0	0	0	0	0	0	0	0	0	0	1	2	1	2	1	3	0		1	3	0		0		0		0
3	0	4	305	88	220	219	1198	1417	10	13	13	0	0	1	0	0	0	0	0	1	0	0	0	0	0	0	0	0	0	0	0	0	0		1	1	0		1	1	0		0		1	2	1	1	1
3	0	4	270	91	210	180	871	1051	8	15	20	0	0	0	0	0	0	0	0	0	0	0	0	0	0	0	0	0	0	0	0	0	1	1	1	2	1	2	1	2	0		1	2	0		1	2	1
3	0	4	280	112.5	240	193	534	727	11	17	28	0	1	0	1	1	0	1	1	0	0	0	0	1	0	1	1	0	0	1	1	0	1	2	1	2	1	2	1	2	1	1	1	2	0		1	2	1
3	0	4	275	106	230	101	600	701	9	17	23	0	1	0	0	0	1	1	1	0	0	0	0	0	0	1	1	0	0	1	1	0	1	1	1	2	1	2	1	2	1	2	1	1	0		1	2	1
3	0	4	255	135	265	218	1157	1375	9	16	19	0	1	1	0	0	0	0	0	0	0		0				0		0	0	0	0	1	2	1	2	1	2	1	1	1	3	1	2			1	3	1
3	0	4	265	103	190	188	744	932	6	9	13	1	1	0	0	0	0	0	0	1	0	0	0	0	0	0	0	0	0	0	0	0	0		1	2	1	2	1	4	0		1	2	0
3	0	4	235	99.1	185	195	534	729	7	9	12	0	0	0	0	0	0	0	0	0	0	0	0	0	0	0	0	0	0	0	0	0			1	2	0		0		1	3	1	1	1	2	1	2	1
3	0	4	240	84.7	170	242	902	1144	7	14	20	1	1	0	1	1	1	0	1	1	0	0	0	0	0	0	0	0	1	1	1	0	1	2	1	2	1	2	1	2	1	2	1	2	0		0		1
3	0	4	210	98.2	240	86	348	434	3	5	7	0	1	0	0	0	0	0	0	1	0	0	0	0	0	0	0	0	0	0	0	0	0		0		0		0		0		0		0		0		0
3	0	4	280	76	200	201	265	466	6	11	11	0	0	0	0	0	0	0	0	0	0	0	0	0	0	0	0	0	0	0	0	0	0		0		1	1	1	2	0		0		0		1	1	0
3	0	4	250	106	235	374	893	1267	5	9	19	0	1	0	1	0	0	1	1	0	0	0	0	0	0	0	0	0	0	0	0	0	1	2	1	2	0		0		0		1	2	0		0		1
3	0	4	290	128	230	524	1354	1878	8	14	17	0	1	0	0	0	0	1	1	0	0	0	1	0	0	0	0		0	1	0	0	1	2	1	2	1	2	0		1	2	1	2	0		1	2	1
3	0	5	235	82.2	240	271	1657	1928	7	15	21	0	1	0	0	0	0	0	0	1	0	0	0	0	0	0	0	0	0	0	0	0	1	2	1	2	1	2	0		1	2	1	2	1	1	0		0
3	0	5	290	144	250	726	1636	2362	4	8	8	1	1	0	1	0	1	0	1	0	0	0	1	0	0	0	0	0	0	1	0	0	0		0		1	4	0		0		1	2	0		1	2	1
4	0	4	280	81.8	205	120	256	376	7	14	16	0	1	0	0	0	0	0	0	1	0	0	0	0	0	0	0	0	1	1	1	0	0		0		0		1	2	1	1	1	2	1	2	0		0
4	0	4	325	98.6	265	206	825	1031	8	14	17	0	0	0	0	0	0	0	0	0	0	0	0	0	0	0	0	0	0	0	0	0	1	1	1	1	0		0		0		0		1	1	0		0
4	0	4	370	97.7	260	330	1674	2004	7	11	15	0	0	0	0	0	0	0	0	0	0	0	0	0	0	0	0	0	0	0	0	0	0		0		0		0		0		1	3	0		1	3	0
4	0	4	220	93	220	146	699	845	3	3	4	0	0	0	0	0	0	0	0	0	0	0	0	0	0	0	0	0	0	0	0	0	0		0		0	0	0		1	3	1	2	0		0		1
4	0	4	285	84.2	185	223	726	949	8	14	18	0	0	0	0	0	0	0	0	0	0	0	0	0	0	0	0	0	0	0	0	0	0		0		0		1	2	0		0		0		0		0
4	0	4	265	93	200	158	874	1032	8	12	16	0	1	0	0	0	0	1	1	0	0	0	0	1	0	1	1	0	0	1	1	0	0		0		1	2	0		0		0		0		0		0
4	0	4	275	113.8	220	178	455	633	7	12	18	0	1	0	0	0	0	1	1	0	0	0	0	0	0	1	1	0	0	1	1	0	0		0		0		0		0		0		0			0	0
4	0	4	285	117.1	220	216	1265	1481	8	15	24	0	0	0	0	0	0	0	0	0	0		0				0		0	0	0	0			1	2			1	1					1	2	1	2	1
4	0	4	270	128	180	160	1052	1212	4	7	9	0	0	0	0	0	0	0	0	0	0	0	0	0	0	0	0	0	0	0	0	0	0		0		0		1	2	0		0
4	0	4	280	83.5	180	175	678	853	6	16	20	0	0	1	0	0	0	0	0	0	0	0	1	0	0	0	0	0	0	1	0	0
4	0	4	235	85.9	175	399	648	1047	5	8	8	0	0	0	0	0	0	0	0	0	0	0	0	0	0	0	0	0	0	0	0	0															1	2
4	0	4	205	78.2	210	70	688	758	6	11	12	1	1	0	1	0	0	1	1	0	0	0	0	0	0	1	1	0	1	1	1	0	1	2	1	2	1	2	1	1	0		1	2	0		0		0
4	0	4	285	90.8	225	100	307	407	5	7	10	0	1	1	0	0	1	1	1	0	0	0	0	0	1	0	1	0	0	1	1	0	0		0		0	0	0		0		0		0		1	2	0
4	0	4	260	107.5	225	243	2044	2287	4	11	13	0	0	0	0	0	0	0	0	0	0		0	0	0	0	0	0	0	0	0	0	0		0		0		1	2	1	2	0		0		0		0
4	0	4	390	129.1	235	508	1462	1970	10	23	31	0	1	0	0	0	0	1	1	0	0	0	1	0	0	0	0	0	0	1	0	0	0		0		1	2	0		1	2	0		0		0		1
4	0	4	220	135.6	290	471	2016	2487	8	16	16	0	1	0	0	0	0	1	1	0	0	0	0	0	0	0	0	0	0	0	0	0	1	4	0		1	4	0		1	1	1	2	1	3	1	2	1
4	0	4	190	74.4	185	161	622	783	4	10	14	0	1	0	1	0	1	0	1	0	0	0	0	0	1	0	1	0	0	1	1	0							1	4	1	4
4	0	5	210	79.8	210	420	988	1408	5	10	13	0	0	0	0	0	1	0	1	0	0	1	0	0	0	0	0	0	1	1	1	0	0		0		0		0		0		0		0		0		0
4	0	5	280	128.6	240	594	1175	1769	6	15	26	0	1	0	1	0	1	0	1	0	0	0	0	0	0	1	1	0	0	1	1	0	0		1	3	1	4	0		0		0		0		0		0
4	0	5	240	117	250	153	1063	1216	3	7	7	0	1	0	0	0	0	0	0	0	0		0				0		0	0	0	0	1	4							1	4
4	0	5	150	112	200	140	509	649	3	8	10	1	1	0	0	0	1	0	1	0	0	0	0	0	0	1	1	0	0	1	1	0	0		1	2	1	2	0		1	2	0		0		0		0
5	0	5	275	65.9	120	235	963	1198	3	6	6	0	0	0	0	0	0	0	0	0	0	0	0	0	0	0	0	0	0	0	0	0	0		0		0		0		0		0		0		0		0
5	0	5	285	116	180	479	2553	3032	8	14	17	0	1	0	0	0	0	1	1	0	0	0	1	0	0	0	0	0	0	1	0	0	1	2	1	2	1	2	1	2	1	2	1	2	0		0		0
5	0	5	250	107	275	123	1361	1484	5	7	9	0	1	0	1	0	1	0	1	0	0		0				0		0	0	0	0	1	1	1	1	1	2			1	4					1	2
5	0	5	220	119	205	255	792	1047	5	12	25	0	1	0	0	0	0	1	1	0	0		1	0	0	0	0	0	0	1	0	0	1	2	1	2	0		0		1	2	1	2	0		0		0
5	0	5	285	112.1	245	603	1138	1741	4	9	14	0	0	0	0	0	0	0	0	0	0		0				0		0	0	0	0
2	1	2	50	10.2	40	38	68	106	1	1	1	0	0	0	0	0	0	0	0	0	0		0				0		0	0	0	0	0		0						1	2
1	1	1	275	139.8	270	183	497	680	11	22	28	1	1	0	1	1	0	1	1	1	0	0	0			1	1	0	1	1	1	1	1	2	1	2	1	2	0		1	2	0		0		1	2	1
1	1	2	170	80	190	297	1374	1671	6	6	6	0	0	0	0	0	0	0	0	0	0	0	0	0	0	0	0	0	0	0	0	0	0		0		0		0		0		0		0		1	3	1
1	1	3	180	57.5	170	145	818	963	9	12	13	0	1	0	0	0	0	1	1	0	1	0	0	0	0	0	0	0	0	0	0	0	0	0	1	2	1	1	1	1	1	1	1	2	0		1	2	1
1	1	3	251	65.6	190	344	3674	4018	6	11	11	0	0	0	0	0	0	0	0	0	0	0	0	0	0	0	0	0	0	0	0	0	0	0	1	3	1	2	0	0	1	1	0		0		1	2	1
1	1	3	230	69.8	185	81	794	875	7	9	8	0	1	1	0	0	0	1	1	0	0	0	0	0	0	0	0	0	0	0	0	0	0	0	1	1	0	0	0	0	1	2	0	0	0	0	1	1	1
1	1	3	110	67	155	49	540	589	6	9	9	0	1	0	0	0	1	1	1	0	0	0	0	1	0	1	1	0	1	1	1	0	1	2	1	2	1	2	0	0	1	2	1	2	0	0	0	0	0
1	1	4	255	89.3	270	200	680	880	11	18	25	0	1	0	0	0	0	0	0	1	0	0	0	0	0	0	0	0	0	0	0	0	1	2	1	2	1	2	1	3	1	2	1	2	0	0	1	2	1
1	1	2	210	84	195	309	1536	1845	6	11	11	0	0	0	0	0	0	0	0	1	0	0	0	0	0	0	0	0	0	0	0	0	0	4	1	2	1	2	0	0	0	0	1	2	0	0	1	2	1
1	1	5	225	94.4	270	249	744	993	10	17	20	0	1	0	0	0	0	1	1	0	0	0	0	1	0	0	1	0	0	1	1	0	1	2	1	2	1	1	1	2	1	2	1	1	1	2	1	2	1
1	1	4	130	74.9	165	229	390	619	9	14	17	1	1	0	0	0	0	1	1	0	0	0	0	0	0	0	0	0	0	0	0	0	1	2	1	2	0		0		1	1	1	2	0		0		1
1	1	4	270	84.6	205	168	602	770	8	13	17	0	1	0	0	0	0	1	1	0	0	0	0	0	0	0	0	0	0	0	0	0	1	1	1	2	1	2	0		1	1	0		1	2	1	2	1
1	1	4	205	66.7	140	169	802	971	4	8	10	0	0	0	0	0	0	0	0	0	0	0	0	0	0	0	0	0	0	0	0	0	0		0		0		1	2	1	2	0		0		1	3	0
1	1	4	360	78.3	195	279	816	1095	9	13	16	0	1	0	0	0	0	1	1	0	0	0	0	0	0	0	0	0	0	0	0	0	0		0		0		0		0		0		1	2	1	2	1
1	1	3	180	80	185	1624	0	1624	6	7	7	0	1	0	0	0	0	0	0	0	1	0	0	0	0	0	0	0	0	0	0	0	1	1	1	1	1	1	0		0		1	3	0		0		1
1	1	4	160	73.4	165	120	227	347	10	22	25	0	1	0	0	0	0	0	0	0	0	0	0	0	0	0	0	0	0	0	0	0	1	2	1	2	1	2	0		1	2	0		0		0		1
1	1	4	250	83.6	185	262	499	761	7	15	18	0	0	0	0	0	0	0	0	0	0	0	0	0	0	0	0	0	0	0	0	0	1	2	1	2	0		1	2	1	2	0		0		1	1	1
1	1	3	290	81.4	250	249	1292	1541	8	14	17	0	1	0	1	0	0	0	0	1	1	0	0	0	0	1	1	0	0	1	1	0	1	2	1	2	1	2	1	2	1	2	0		0		0		0
1	1	4	270	84.6	190	121	357	478	9	14	15	0	1	0	1	0	0	1	1	0	1	0	1	0	0	0	0	0	0	1	0	0	1	1	1	2	1	3	1	2	1	3	1	2	0		1	2	1
1	1	3	110	90	215	468	1203	1671	7	11	14	0	1	0	1	0	0	1	1	0	0	0	1	0	0	0	0	0	0	1	0	0	1	1	0		0		1	2	1	2	0		1	2	1	2	1
1	1	3	250	99	200	211	850	1061	9	13	15	0	1	0	0	0	0	0	0	0	1	0	0	0	0	0	0	0	0	0	0	0	1	2	1	2	1	2	1	2	1	2	0		1	2	1	2	1
1	1	3	280	91	170	44	118	162	8	8	8	0	1	0	0	0	0	1	1	0	0	0	0	0	0	0	0	0	0	0	0	0	1	1	1	1	1	2	1	2	1	3	0	0	0	0	1	1	1
1	1	3	290	102	190	267	1201	1468	8	13	22	0	1	0	0	0	0	1	1	0	0	0	0	0	0	0	0	0	0	0	0	0	1	2	1	1	1	2	1	2	1	2	0		0		1	2	1
1	1	3	270	117	205	370	1364	1734	9	18	20	0	0	0	1	0	0	1	1	0	0	0	0	0	0	1	1	0	0	1	1	0	1	2	1	2	1	2	1	2	1	2	0		1	2	1	2	1
1	1	4	235	95.9	240	30	2449	2479	8	15	16	0	0	0	0	0	0	0	0	0	0		0				0		0	0	0	0	1	2	1	1	1	2	1	2	1	1	0				1	2	1
1	1	2	270	109	240	136	348	484	6	12	16	0	1	1	0	0	1	1	1	0	0		0				0		0	0	0	0	1	3			1	1	1	4							1	2	1
1	1	4	240	99	170	212	761	973	9	20	24	0	0	0	0	0	0	0	0	0	0	0	0	0	0	0	0	0	0	0	0	0	1	2	1	2	1	3	1	2	1	2	1	2	0		1	2	1
1	1	3	185	100.7	200	79	486	565	8	11	14	0	1	0	0	0	0	0	0	1	0	0	0	0	0	0	0	0	0	0	0	0	1	2	1	2	1	2	1	3	0		1	2	0		1	2	1
1	1	5	155	93.5	200	500	1512	2012	6	10	16	0	1	1	0	0	0	1	1	1	0		0				0		0	0	0	0			1	2				2	1	3	1	2			1	2	1
1	1	3	265	91.4	180	409	1232	1641	6	11	14	0	0	0	0	0	0	0	0	0	0	0	0		0	0	0	0	0	0	0	0	1	1	0		1	2	0		1	2	0		0		1	2	1
1	1	4	300	90.6	165	86	544	630	9	16	17	0	1	0	0	0	0	1	1	0	0	0	0	0	0	1	1	0	0	1	1	0	1	2	1	2	1	2	1	2	1	3	1	2	0		1	2	1
1	1	3	340	128	251	1120		1120	10	18	20	0	0	0	0	0	0	0	0	0	0	0	0	0	0	0	0	0	0	0	0	0	1	2	1	2	1	2	1	2	1	3	1	2	0		0		1
1	1	3	285	84.9	228	2190	0	2190	8	13	16	0	1	0	0	0	0	1	1	0	0	0	0	0	0	0	0	0	0	0	0	0	0		0		1	2	1	2	0		0		0		1	1	1
1	1	3	230	87.9	243	1097	0	1097	10	15	17	1	1	0	0	0	0	1	1	0	0	0	0	0	0	0	0	0	0	0	0	0	1	2	1	2	1	2	1	2	1	2	1	2	0		1	3	0
1	1	4	285	113	265	231	949	1180	10	18	19	0	1	1	0	0	0	1	1	0	0	0	0				0		0	0	0	0	1	2	1	2	1	2	1	2	1	2	1	2	0		1	2	1
1	1	5	360	100.2	215	372	784	1156	7	9	13	0	1	1	1	1	1	1	1	0	0		0				0		1	1	1	1	1	2	1	3	1	2	1	2
1	1	4	270	126.1	230	601	1340	1941	11	20	22	0	0	0	0	0	0	0	0	0	0	0	0	0	0	0	0	0	0	0	0	0	1	2	1	3	1	3	1	2	1	3	0		0		1	2	1
1	1	3	280	108.9	260	209	409	618	14	24	27	0	1	0	0	0	0	1	1	0	0	0	1	0	0	0	0	0	0	1	0	0	1	2	1	2	1	2	1	2	1	3	0		1	2	1	2	1
1	1	4	185	65	150	85	281	366	8	14	21	0	1	0	0	0	1	0	1	0	0	0	0	0	0	0	0	0	1	1	1	0	1	2	1	2	1	2			1	2	1	3			1	2	1
1	1	4	205	68.8	135	116	564	680	9	14	15	0	0	0	0	0	0	0	0	0	0	0	0	0	0	0	0	0	0	0	0	0	1	2	1	1	1	3	0		1	2	0		0		0		1
1	1	4	190	90	160	159	728	887	6	11	13	0	1	0	0	0	0	1	1	0	0	0	0	0	0	0	0	0	0	0	0	0	0		0		0		1	2	1	2	0		1	2	1	2	1
1	1	4	170	65.9	140	193	408	601	7	12	12	0	0	0	0	0	0	0	0	0	0	0	0	0	0	0	0	0	0	0	0	0	1	1	1	2	1	2	0		1	2	0		0		1	2	1
1	1	3	260	133.4	240	181	664	845	8	16	21	1	1	0	0	0	0	1	1	0	0	0	0	0	0	1	1	0	0	1	1	0	1	2	1	2	1	2	1	2	1	2	0		0		1	2	1
1	1	5	190	81.4	180	811	825	1636	6	8	8	1	1	0	1	0	1	1	1	0	0	0	0	0	0	0	0	0	1	1	1	1	1	2	1	2	0		0		1	2	0		0		1	3	1
1	1	5	145	68.8	145	132	146	278	7	10	13	0	1	0	0	0	1	1	1	0	0		0	0	0	0	0	0	1	1	1	0	1	2	1	2	0		1	2	1	2	0		0		1	3	1
1	1	3	285	215	101.5	130	345	475	13	21	23	0	1	0	0	0	0	0	0	0	0	0	0	0	0	0	0	0	0	0	0	0	1	2	1	2	1	3	1	1	1	2	1	2	1	3	1	2	1
2	1	3	275	132	300	1185	0	1185	8	17	19	0	0	0	0	0	0	0	0	0	0	0	0	0	0	0	0	0	0	0	0	0	0		0		0		0		0		0		0		0		0
2	1	4	160	78.5	200	198	562	760	6	8	12	1	1	0	1	0	1	1	1	0	0	0	0	1	0	1	1	0	1	1	1	0	0		0		0		0		0		0		0		0		0
2	1	4	245	83.2	185	148	418	566	9	18	22	0	1	1	0	0	1	1	1	0	0	0	0	0	1	0	1	0	0	1	1	0	1	2	1	2	1	2	1	2	1	2	1	2	0		0	3	1
2	1	4	380	100	225	389	795	1184	6	15	24	0	1	0	1	0	0	0	0	1	0	0	0	0	0	0	0	0	1	1	1	0	0		0		1	3	0		0		0		0		1	2	0
2	1	4	320	143.7	260	706	2297	3003	11	27	33	0	0	0	0	0	0	0	0	0	0	0	0	0	0	0	0	0	0	0	0	0	0		1		0		0		1	2	1	2	0		1	2	0
2	1	4	145	84	200	246	766	1012	3	4	3	0	0	0	0	0	0	0	0	0	0		0				0		0	0	0	0															1	4	1
2	1	4	230	71	180	107	317	424	7	15	27	0	1	0	0	0	1	0	1	0	0	0	0	0	0	1	1	0	0	1	1	0
2	1	5	125.4	200	841	1846	825	2671	6	12	19	0	0	0	0	0	0	0	0	0	0	0	0	0	0	0	0	0	0	0	0	0	0		0		0		0		0		0		0		0		0
2	1	5	285	106.8	240	272	475	747	7	11	11	0	1	0	1	0	1	0	1	0	0		0				0		0	0	0	0											1	1			1	4
2	1	5	205	97	180	224	791	1015	7	17	21	0	1	0	0	0	0	1	1	0	0	0	0	0	0	1	1		0	1	1	0
2	1	5	135	66.9	160	442	254	696	3	4	5	1	1	0	1	1	1	0	1	0	0		0				0		1	1	1	1
3	1	4	250	122.6	240	497	1884	2381	8	12	15	0	1	0	0	0	0	0	0	0	0		0				0		0	0	0	0	1	4
3	1	4	235	100	200	161	622	783	8	16	28	0	1	0	0	0	0	0	0	0	0	0	0	0	0	0	0	0	0	0	0	0	1	2	1	2	0		1	2	1	2	1	2	0		1	2	1
3	1	5	340	108.7	250	210	988	1198	7	9	11	0	1	0	0	0	0	0	0	0	0		0				0		0	0	0	0									1	4					1	2	1
3	1	5	230	114.7	275	248	1541	1789	5	10	11	1	1	0	0	0	1	0	1	0	0	0	0	0	0	1	1	0	1	1	1	0	0		0		1	4	1	2	0		0		0		1	2	1
3	1	6	250	145	300	507	1651	2158	8	15	18	0	1	0	0	0	0	1	1	0	0	0	0	0	0	0	0	0	0	0	0	0			1	1	1	3											1
4	1	5	330	128.5	280	475	1338	1813	10	21	25	0	0	0	0	0	0	0	0	0	0	0	0	0	0	0	0	0	0	0	0	0	1	2	1	2	1	2	1	2	1	3	1	2	1	3	1	2	1
[truncated: 22 more columns]
